# Supplementary material for: Profound Activity of the Anti-cancer Drug Bortezomib against Echinococcus multilocularis Metacestodes Identifies the Proteasome as a Novel Drug Target for Cestodes
Source: PLoS Negl Trop Dis. 2014 Dec 4;8(12):e3352. doi: 10.1371/journal.pntd.0003352 (PMC4256282; doi:10.1371/journal.pntd.0003352)
Supplement: Table S1 — Complete results of the FDA library screening by PGI assay. The complete list of all 426 drugs tested in singlets at 20 µM is given together with the percentage activity of each drug in relation to the positive control DB1127 at 20 µM. (XLSX) [file pntd.0003352.s001.xlsx]

## Sheet: Supplementary_Table_1
	PGI assay
Drug name	% vesicle damage as compared to DB1127 (20uM), 5 days of treatment
Reserpine	0.829614
Furosemide(Lasix)	0.363491
Cefdinir(Omnicef)	-1.59811
Clotrimazole(Canesten)	0.908727
Rizatriptan Benzoate	-3.15675
Pyridostigmine Bromide	-3.23567
Methimazole	-2.73256
Metolazone(Zaroxolyn)	-1.83486
Riluzole(Rilutek)	-1.85459
Risperidone(Risperdal)	-4.57729
Sulfameter(Bayrena)	-1.36135
Prilocaine	-2.85094
Prednisone	-3.53162
Acetylcysteine	-4.07418
Alendronate sodium	0.65108
Ethinyl estradiol	0.729999
Nitazoxanide	61.6908
Triamcinolone acetonide	-2.45635
Orlistat	-1.81513
Allopurinol	-1.58824
Allopurinol sodium	-1.07527
Erythromycin	2.26892
Ibuprofen	-1.11473
Albendazole	2.11108
Chlorothiazide	6.86594
Ursodiol	-3.52175
Nitrofurazone	-0.799053
Ketoprofen	-2.45635
Ketorolac Tromethamine	-1.04567
Adenosine	-2.41689
Cytarabine	-0.315675
Zolmitriptan	1.11473
Telbivudine	-1.07527
Monobenzone	-1.095
Tretinoin	-0.443918
Phenylbutazone	-0.147973
Ezetimibe	-2.19
Enalaprilat dihydrate	-2.58459
Estrone	0.897701
Flucytosine	-3.20608
Loteprednol Etabonate	-1.10486
Aminocaproic acid	-1.22324
Aminophylline	-2.46621
Amorolfine Hydrochloride	2.24919
Chloramphenicol	-0.769458
Flurbiprofen(Ansaid)|	-1.2923
Disulfiram	-1.51383
Mesalamine	-2.6931
Ipratropium bromide	-3.73878
Sulfanilamide	2.92986
Betamethasone dipropionate	-0.34527
Betapar(Meprednisone)	-0.473513
Betamethasone valerate	8.99674
Busulfan	-1.59811
Carbamazepine	-3.04824
Hydrocortisone(Cortisol)|	-3.96567
Torsemide	-2.92
Testosterone cypionate	-1.4304
Desonide	-2.03216
Didanosine	-2.51554
Divalproex sodium	-1.41975
Emtricitabine	-3.95581
Progesterone	-3.18635
Lamivudine	-0.660945
Eplerenone	-2.30838
Hydrochlorothiazide	-10.682
Estradiol	-8.42575
Piroxicam	-12.696
Glipizide	-13.7667
Glyburide	-11.0261
Adefovir dipivoxil	3.34625
Zalcitabine	-11.4213
Indomethacin	-15.1307
Paliperidone	-10.7457
Terbinafine	3.17734
levodopa	-12.1606
Levonorgestrel	-10.6565
Gemfibrozil	2.4696
Indapamide	-11.587
Methylprednisolone	-11.0006
Mesna	-11.8674
Methocarbamol	-8.20905
Prednisolone	-13.2569
Telmisartan	-12.5175
Guaifenesin	-7.64818
Rifabutin	-1.04343
Nevirapine	-11.9567
Niacin	-12.3901
Nimodipine	-12.8235
Nisoldipine	-9.36902
L-Glutamine	-11.5615
Gadodiamide	-13.0147
Oxybutynin	-12.9127
Pitavastatin calcium	9.79073
Rifapentine	2.17667
Pyrazinamide	-10.1976
Quetiapine fumarate	-8.8464
Cefditoren pivoxil	-13.1294
Sulfadiazine	-12.2371
Chlorprothixene	-0.739811
Oxytetracycline	-8.74442
Thioguanine	-9.75143
Toremifene Citrate	17.5089
Ethionamide	-8.97387
Trifluridine	-13.3971
Vidarabine	0
Teniposide	-13.6393
Rifaximin	2.71989
Simvastatin	4.01951
Ramipril	-12.2371
Fenofibrate	-15.1307
Ranolazine	-6.19503
Ranitidine Hydrochloride	-14.0472
Acadesine	-14.0089
Acipimox	-14.9012
Acyclovir	-13.5883
Amiloride hydrochloride	-13.652
Amlodipine besylate	35.5343
Clofibrate	-13.856
Chloroxine	-7.08732
Lomustine	-9.19057
Chenodeoxycholic acid	-13.0656
Cimetidine	-12.7597
Clemastine fumarate	0.292097
Daidzein	-10.2996
Diphenhydramine hcl	-14.9012
Dapoxetine hydrochloride	-11.2428
Selegiline hydrochloride	1.55997
Felodipine	7.60088
Deflazacort	-13.3716
Nizatidine	-12.0841
Carbidopa	-4.86934
Valsartan	-10.8349
Dipyridamole	-10.1593
Hydroxyurea	-11.3066
Potassium iodide	-6.74315
Tropisetron hydrochloride	-12.5813
Nicotinamide	-7.355
Vitamin b12	-8.61695
Diclofenac sodium	6.18907
Fluvastatin Sodium	0.967536
Sulfamethoxazole	-12.0459
Sulfisoxazole	-7.40599
Crystal violet	128.099
Haloperidol	1.25257
Triamcinolone	-9.44551
Nystatin	-12.0841
Isoniazid	0.0915237
Levamisole Hydrochloride	-10.4525
Levofloxacin	-6.01657
Enalapril maleate	-7.58445
Metformin hydrochloride	-9.38177
Methoxsalen	-7.39324
Miconazole nitrate	0.661586
Primidone	-10.9751
Nefiracetam	-9.40727
Nicorandil	-12.3263
Tamoxifen Citrate	43.2907
Sodium butyrate	-9.66221
Sodium orthovanadate	-7.60994
Elvitegravir	5.65966
Maraviroc(Selzentry)	-8.47674
Vicriviroc Malate	-0.34626
Raltegravir(MK-0518)	0.0692521
Pyrimethamine	0.646353
Sulindac	0.946445
Taurine	3.34718
Pramipexole dihydrochlorid	1.3735
Dextrose	0.219298
Mestranol	-0.415512
Naftopidil	0.768799
S-(+)-Rolipram	0.23084
Fudosteine	1.07341
Atropine sulfate monohydra	1.24654
Gabapentin	1.71976
Amantadine hydrochloride	0.831025
Amfebutamone hydrochloride	3.20868
Benserazide hydrochloride	4.4783
Bupivacaine hydrochloride	5.21699
Bethanechol chloride	4.27054
Chlorpromazine hcl	15.7433
Clindamycin hydrochloride	-1.13112
Clonidine hydrochloride	0.969529
Clozapine	1.78901
Domperidone	11.0848
Donepezil hydrochloride	2.56233
Fenbendazole	7.35226
Fleroxacin	0.992613
Gallamine triethiodide	2.6662
Imatinib	13.0309
Lincomycin hydrochloride	2.73546
Loperamide hydrochloride	1.33102
Manidipine	0.37394
Manidipine dihydrochloride	-1.03784
Milrinone	1.78901
Mitoxantrone	-0.903159
Moroxydine hydrochloride	-0.11542
Mycophenolic acid	1.82364
Nateglinide	5.30933
Neostigmine bromide	2.05448
Novobiocin sodium	4.42059
Olopatadine hydrochloride	-0.380886
Oxymetazoline hcl	-1.14266
Ozagrel	-2.11219
Pancuronium bromide	3.41644
Quinine hydrochloride dihy	0.484765
Racecadotril	-0.491192
Rosiglitazone maleate	1.05032
Salbutamol sulfate	1.84672
Sotalol hydrochloride	2.87396
Spectinomycin hcl	1.03878
Terbinafine hydrochloride	0.946445
Vardenafil	1.96214
Axitinib	154.64
Bortezomib	141.358
Dasatinib	-0.522881
Erlotinib HCl	-4.28051
Gefitinib(Iressa)	-3.06863
Imatinib Mesylate	-3.051
Lapatinib Ditosylate	5.97881
Lenalidomide	5.59589
Nilotinib	0.204918
Pazopanib Hydrochloride	-0.455373
Rapamycin(Sirolimus)	-4.13251
Sorafenib Tosylate	139.034
Sunitinib Malate	3.13069
Temsirolimus	-2.20856
Vandetanib	-1.87737
Vorinostat	-3.83652
Masitinib(AB1010)	-3.52914
Abiraterone(CB-7598)	-5.27095
Pemetrexed disodium	-4.64481
Docetaxel	-4.31547
Gemcitabine Hydrochloride	0.978529
Paclitaxel(Taxol)	1.19704
Capecitabine(Xeloda)	0.00950029
Cisplatin	0.218507
Ritonavir	5.57667
Anastrozole(Arimidex)	-0.237507
Aprepitant	31.3984
Bicalutamide(Casodex)	4.91165
Fulvestrant	-0.361011
Thalidomide	-0.494015
Exemestane	-2.81073
Finasteride	0.275508
Irinotecan	2.48907
Cladribine	-0.351511
Decitabine	0.351511
Dutasteride(Avodart)	-5.00395
Bisoprolol Fumarate
Adriamycin	-0.34201
Adrucil(Fluorouracil)	-0.560517
Imiquimod	1.82405
Bendamustine Hydrochloride	1.51055
Nelarabine	-0.294509
Bleomycin sulfate	-1.22554
Carboplatin	-0.897872
Cerubidine	2.71491
Clofarabine	-0.0380011
Dacarbazine(DTIC-Dome)	0.484515
Dexrazoxane Hydrochloride	-0.627019
Epirubicin Hydrochloride	3.66956
Eloxatin	10.3838
Etoposide (VP-16）	-1.10203
Evista	-1.57926
Idarubicin HCl	6.77485
Fludarabine Phosphate	2.09006
Topotecan Hydrochloride	1.74805
2-Methoxyestradiol	-0.722022
Letrozole	-1.47254
Leucovorin Calcium	-0.0190006
Methazolastone	-1.72905
Vincristine Sulfate	1.82405
Agomelatine	0.123504
Leflunomide	0.294509
Entecavir hydrate	-0.98803
Nepafenac	-1.69105
Rufinamide	-1.69105
Posaconazole	-0.579517
Prasugrel(Effient)	0.513015
Ramelteon(TAK-375)	-3.37146
Cinacalcet hydrochloride	22.7662
Celecoxib	33.2035
Acarbose	1.45354
Adapalene	-0.608018
Altretamine	0.123504
Asenapine maleate	7.97074
Benazepril hydrochloride	1.02603
Budesonide	2.83108
Bumetanide	6.17519
Camptothecin	2.66008
Cetirizine di hcl	-0.893027
Cilnidipine	-6.37862
Cilostazol	-0.703021
Floxuridine	2.36557
Ifosfamide	3.07809
Megestrol Acetate	-3.11609
Mercaptopurine	0.99753
Streptozotocin	2.85009
Zoledronic Acid	-0.294509
Dexamethasone	2.93559
Doxazosin mesylate	7.90424
Etodolac(Lodine)	0.408512
Etomidate	-2.28957
Fluconazole	-1.34904
Flumazenil	-0.712521
Fluoxetine hydrochloride	2.71217
Gabapentin Hydrochloride	-1.19704
Gatifloxacin	-2.21357
Glimepiride	-1.96656
Granisetron Hydrochloride	0.950029
Ivermectin	5.19115
Ketoconazole	2.96409
Lansoprazole	-1.33954
Lidocaine(Alphacaine)	-1.42504
Loratadine	-2.06156
Biapenem	0.399012
Daptomycin	-4.8462
Doripenem Hydrate	-2.49325
Dorzolamide HCL	-1.59741
Gestodene	-4.12304
Drospirenone	16.7728
Isotretinoin	-3.62655
Lopinavir	16.6433
Mianserin hydrochloride	-8.85042
Minoxidil	2.86023
Omeprazole	-0.280626
Resveratrol	-3.14085
Rocuronium bromide	-1.70534
Stavudine	-0.0431732
Tenofovir	-3.82083
Trilostane	-0.280626
Bimatoprost	-1.72693
Linezolid	-2.38532
Alfuzosin HCL	-2.65515
Clopidogrel bisulfate	-7.76699
Ranolazine dihydrochloride	-5.33189
Repaglinide	-3.37831
Risedronate sodium	-4.25839
Sildenafil citrate	-4.96492
Sumatriptan succinate	-3.44307
Tamsulosin hydrochloride	0.712358
Topiramate	-0.345386
Tranilast(SB 252218)	-1.55424
Venlafaxine hydrochloride	2.1047
Voriconazole	-2.75229
Zileuton	-2.84943
Ziprasidone hydrochloride	4.35884
Zonisamide	-4.09066
Ofloxacin	-3.48624
Moxifloxacin	1.57582
Iloperidone(Fanapt)	-8.74048
Fludarabine(Fludara)	-4.17701
Mycophenolate mofetil	-1.81328
Dyphylline(Dilor)	-2.03994
Aztreonam(Azactam)	-4.07987
Perindopril Erbumine	-2.32056
Irbesartan(Avapro)	8.12736
Norfloxacin(Norxacin)	0.615219
Tadalafil(Cialis)	2.66595
Natamycin(Pimaricin)	1.86724
Ibuprofen Lysine	-0.237453
Vinorelbine(Navelbine)	9.58959
Febuxostat	10.0613
Nebivolol HCl	-6.68171
Pimobendan(Vetmedin)	-2.73071
Tazarotene(Avage)	-1.1333
BIBR 953	-0.928225
BIBR-1048	3.7021
Artemether	-0.528872
Fenoprofen calcium	4.3452
Erdosteine	1.96138
Adenine	1.73506
Adenine hydrochloride	-1.47858
Candesartan cilexetil	102.414
Aliskiren hemifumarate	3.1382
Atazanavir sulfate	2.79119
OSI-420	2.68558
Irinotecan Hcl Trihydrate	7.3627
Apatinib	2.21786
Eltrombopag	16.3096
Esomeprazole sodium	3.3796
Fesoterodine fumarate	-0.980688
Abiraterone Acetate	3.43995
Grape Seed Extract	18.8523
Itraconazole	6.17079
Olanzapine	-0.1207
Ribavirin	1.0863
Scopolamine hydrobromide	-0.226313
Maprotiline hydrochloride	-6.87714
Naphazoline hydrochloride	-0.829813
Epinephrine bitartrate	-9.79513
L-Adrenaline	0.392275
Phenytoin sodium	4.93361
Phenytoin	0.4828
Methacycline hydrochloride	5.25045
Dopamine hydrochloride	0.814725
Ritodrine hydrochloride	-0.859988
Econazole nitrate	59.7465
Miconazole	-10.1321
Lomefloxacin hydrochloride	2.35365
Riboflavin	-10.8868
Clomipramine hydrochloride	31.1708
Cefprozil hydrate	-0.347013
Tiotropium Bromide	-0.135788
Tiotropium Bromide hydrate	0.0452625
Trospium chloride	0.030175
Tolterodine tartrate	0.1207
Azelastine hydrochloride	4.7073
5-Aminolevulinic acid hydr	-0.769463
Clarithromycin	1.01086
Rosiglitazone	-1.76524
Testosterone propionate	-0.829813
Cortisone acetate	3.48521
Clomifene citrate	-4.56567
Hydralazine hydrochloride	3.10803
Cloxacillin sodium	2.59505
Amoxicillin	2.73084
Isoprenaline hydrochloride	-0.18105
Neomycin sulfate	-0.090525
Prednisolone acetate	2.51961
Tetracaine hydrochloride	1.75015
Trazodone hydrochloride	2.00664
Tioxolone	-0.78455
Fluocinonide	0.694025
Clorsulon	6.50272
